# Supplementary material for: Effects of Climatic Change on Phylogeography and Ecological Niche of the Endemic Herb Elymus breviaristatus on the Qinghai-Tibet Plateau
Source: Plants (Basel). 2023 Sep 20;12(18):3326. doi: 10.3390/plants12183326 (PMC10535585; doi:10.3390/plants12183326)
Supplement: Supplementary file 1 [file plants-12-03326-s001.zip › Supplementary Tables.xlsx]

## Sheet: Supplementary Table S1
Supplementary Table S1 Geographic information of 18 E. breviaristatus populations
Population code	Longitude	Latitude	Altitude (m)	Simple size
CD1	98.7231	29.7367	3530	12
CD2	97.7914	29.7077	3840	12
CD3	97.6845	29.8519	3909	12
CD4	96.6705	29.9838	3776	12
CD5	95.6842	31.3571	3738	12
CD6	96.0164	31.216	3734	12
CD7	96.1963	31.1561	4108	12
CD8	96.7931	31.1192	3708	12
CD9	97.2389	31.4808	3392	12
CD10	97.9379	31.3246	3952	12
NC1	93.0565	29.9964	3582	12
NC2	92.7014	29.8798	3969	12
LS1	91.9016	29.7342	4025	12
LS2	91.5694	29.8128	3760	12
NQ1	93.6261	31.7647	4071	12
NQ2	93.7356	31.7802	3950	12
NQ3	94.3888	31.8376	4127	12
NQ4	94.5597	31.6971	4154	12

## Sheet: Supplementary Table S2
Supplementary Table S2 Screening for qualified cpDNA primer pair sequences
Gene	Sequence of primer (5’–3’)
trnH-psbA	GTTATGCATGAACGTAATGCTC
	CGCGCATGGTGGATTCACAATCC
trnL/F	CGAAATCGGTAGACGCTACG
	ATTTGAACTGGTGACACGAG
matK	TCGAAGGGTATTCAGAAAAACATAA
	ATCCAAATACCAAATACGCTCAGT
rbcL	GAAACTAAAGCAGGTGTTGGATTT
	TAATCGATAGTATCTACCGGCTCG
trnY_GUA - trnD_GUC	AATCTAGGGCTTCGTGAATATGAA
	TGGCATACCCATTCTTAAATAGAAC

## Sheet: Supplementary Table S3
Supplementary Table S3 Environmental variables used in the model and their contribution
Environmental variable	Code	Contribution rate/ %
Annual precipitation	bio12	42.06
Altitude	aul	29.61
Max temperature of warmest month	bio5	10.09
Precipitation seasonality	bio15	7.62
Temperature annual range	bio7	5.9
Precipitation of driest month	bio14	2.68
Precipitation of driest quarter	bio17	2.04

## Sheet: Supplementary Table S4
Supplementary Table S4. Neutrality test for the four haplogroups of E. breviaristatus
Statistics	Haplogroup 1	Haplogroup 2	Haplogroup 3	Haplogroup 4	All
Tajima's D	0.56925	-0.63895	1.87621	0.37048	0.68564
p-value	0.646	0.236	0.926	0.613	0.713
Fu's FS	0.28426	2.10079	0.56542	3.09722	0.12895
p-value	0.509	0.866	0.728	0.931	0.635
